# Supplementary material for: Gut microbiome functional pathways outperform taxonomic profiles in predicting immune checkpoint inhibitor response in non-small cell lung cancer: an interpretable machine learning approach with SHAP
Source: Front Immunol. 2026 May 15;17:1832317. doi: 10.3389/fimmu.2026.1832317 (PMC13218901; doi:10.3389/fimmu.2026.1832317)
Supplement: Supplementary file 1 [file DataSheet1.csv]

Table S1. Univariate logistic regression analysis of gut microbiome MetaCyc pathways associated with ICI response in patients with NSCLC (n = 74)
No.	Pathway	Coefficient	Standard error	Z value	P value	AUC	FDR
1	PWY.7389	0.00026343	9.40E-05	2.8	0.0052	0.683	0.1064
2	PWY.7383	0.0003673	1.30E-04	2.77	0.0056	0.68	0.1064
3	CITRULBIO.PWY	0.00035941	1.40E-04	2.62	0.0089	0.647	0.1064
4	PWY.6922	0.00048088	1.90E-04	2.6	0.0094	0.651	0.1064
5	PWY.4984	0.00042948	1.70E-04	2.59	0.0096	0.674	0.1064
6	PWY.5497	0.00017848	7.10E-05	2.53	0.0114	0.663	0.1064
7	FUCCAT.PWY	0.00020164	8.00E-05	2.52	0.0117	0.67	0.1064
8	DARABCATK12.PWY	0.00020119	8.10E-05	2.5	0.0125	0.644	0.1064
9	PWY.5130	0.00015925	6.40E-05	2.49	0.0126	0.644	0.1064
10	PWY0.1261	0.00028614	1.10E-04	2.49	0.0127	0.676	0.1064
11	P42.PWY	0.0000716	2.90E-05	2.48	0.0132	0.64	0.1064
12	PWY.5030	0.00020893	8.40E-05	2.48	0.0132	0.636	0.1064
13	P108.PWY	0.00014204	5.80E-05	2.46	0.0141	0.639	0.1064
14	PWY.7384	0.00012127	5.00E-05	2.45	0.0143	0.643	0.1064
15	PWY.6519	0.0000759	3.10E-05	2.43	0.0149	0.636	0.1064
16	P164.PWY	0.0001658	6.80E-05	2.43	0.0152	0.654	0.1064
17	PWY.5690	0.0000835	3.50E-05	2.42	0.0156	0.663	0.1064
18	BIOTIN.BIOSYNTHESIS.PWY	0.0000925	3.80E-05	2.42	0.0157	0.635	0.1064
19	HISDEG.PWY	0.00021822	9.10E-05	2.41	0.0159	0.637	0.1064
20	PWY66.399	0.0000851	3.50E-05	2.4	0.0162	0.65	0.1064
21	PWY.8086	0.00013093	5.50E-05	2.4	0.0164	0.625	0.1064
22	PWY.2942	0.0000679	2.80E-05	2.39	0.0168	0.645	0.1064
23	CALVIN.PWY	0.0000447	1.90E-05	2.38	0.0173	0.64	0.1064
24	PWY.6572	0.00033006	1.40E-04	2.38	0.0174	0.647	0.1064
25	PWY.6527	0.0000451	1.90E-05	2.36	0.018	0.652	0.1064
26	PWY.6700	0.0000609	2.60E-05	2.36	0.0181	0.635	0.1064
27	PWY.6749	0.00052315	2.20E-04	2.36	0.0182	0.62	0.1064
28	NONMEVIPP.PWY	0.0000639	2.70E-05	2.36	0.0182	0.633	0.1064
29	PWY.7560	0.0000639	2.70E-05	2.36	0.0182	0.633	0.1064
30	PWY.6969	0.0000754	3.20E-05	2.36	0.0185	0.637	0.1064
31	PWY.3841	0.0000621	2.60E-05	2.36	0.0185	0.647	0.1064
32	PWY.1042	0.0000365	1.60E-05	2.35	0.0187	0.642	0.1064
33	FERMENTATION.PWY	0.0000587	2.50E-05	2.35	0.0187	0.634	0.1064
34	PYRIDNUCSYN.PWY	0.0000813	3.50E-05	2.35	0.0187	0.641	0.1064
35	PWY.5121	0.0000645	2.70E-05	2.35	0.0188	0.632	0.1064
36	PWY.622	0.0000656	2.80E-05	2.34	0.0192	0.67	0.1064
37	PWY.6122	0.0000536	2.30E-05	2.34	0.0193	0.638	0.1064
38	PWY.6277	0.0000536	2.30E-05	2.34	0.0193	0.638	0.1064
39	PWY.8178	0.0000378	1.60E-05	2.34	0.0193	0.644	0.1064
40	FUC.RHAMCAT.PWY	0.00019179	8.20E-05	2.34	0.0194	0.647	0.1064
41	PWY4LZ.257	0.00013391	5.70E-05	2.34	0.0194	0.659	0.1064
42	ANAGLYCOLYSIS.PWY	0.0000461	2.00E-05	2.34	0.0194	0.634	0.1064
43	P461.PWY	0.000089	3.80E-05	2.33	0.0196	0.639	0.1064
44	PWY.6121	0.0000531	2.30E-05	2.33	0.0196	0.633	0.1064
45	PWY.5464	0.0000934	4.00E-05	2.33	0.0197	0.663	0.1064
46	PWY.2201	0.00012733	5.50E-05	2.33	0.0198	0.616	0.1064
47	GLUCOSE1PMETAB.PWY	0.0000508	2.20E-05	2.33	0.0199	0.639	0.1064
48	PWY.5097	0.0000532	2.30E-05	2.33	0.02	0.65	0.1064
49	THISYN.PWY	0.0000987	4.20E-05	2.32	0.0201	0.632	0.1064
50	PWY.6269	0.0000851	3.70E-05	2.32	0.0203	0.653	0.1064
51	PWY.6123	0.0000558	2.40E-05	2.32	0.0206	0.631	0.1064
52	NAGLIPASYN.PWY	0.00015089	6.50E-05	2.32	0.0206	0.631	0.1064
53	PWY.8073	0.00015089	6.50E-05	2.32	0.0206	0.631	0.1064
54	COA.PWY.1	0.0000563	2.40E-05	2.31	0.0207	0.633	0.1064
55	GLYCOGENSYNTH.PWY	0.0000494	2.10E-05	2.31	0.0208	0.638	0.1064
56	PWY.7254	0.0000929	4.00E-05	2.31	0.0208	0.646	0.1064
57	THISYNARA.PWY	0.0000603	2.60E-05	2.3	0.0212	0.634	0.1064
58	COLANSYN.PWY	0.0000796	3.50E-05	2.3	0.0212	0.644	0.1064
59	PWY.6549	0.0000739	3.20E-05	2.3	0.0213	0.62	0.1064
60	PWY.6124	0.0000536	2.30E-05	2.3	0.0213	0.627	0.1064
61	PWY.6892	0.0000839	3.70E-05	2.29	0.0221	0.632	0.1064
62	PWY.724	0.0000551	2.40E-05	2.29	0.0221	0.644	0.1064
63	PWY.6596	0.00014124	6.20E-05	2.29	0.0222	0.652	0.1064
64	TCA	0.00011722	5.10E-05	2.29	0.0223	0.663	0.1064
65	GLUCONEO.PWY	0.0000554	2.40E-05	2.29	0.0223	0.627	0.1064
66	PWY.6387	0.0000516	2.30E-05	2.28	0.0224	0.636	0.1064
67	PWY.6385	0.0000502	2.20E-05	2.28	0.0227	0.637	0.1064
68	PEPTIDOGLYCANSYN.PWY	0.0000524	2.30E-05	2.28	0.0227	0.63	0.1064
69	PWY.5941	0.0000453	2.00E-05	2.27	0.0229	0.626	0.1064
70	PWY.6386	0.0000528	2.30E-05	2.27	0.023	0.631	0.1064
71	SER.GLYSYN.PWY	0.0000613	2.70E-05	2.27	0.0234	0.629	0.1064
72	X1CMET2.PWY	0.0000618	2.70E-05	2.27	0.0235	0.628	0.1064
73	PWY.6317	0.0000463	2.00E-05	2.27	0.0235	0.63	0.1064
74	PWY.7282	0.0000955	4.20E-05	2.26	0.0235	0.654	0.1064
75	TRNA.CHARGING.PWY	0.0000559	2.50E-05	2.26	0.0236	0.623	0.1064
76	PWY.7323	0.0000875	3.90E-05	2.26	0.0237	0.638	0.1064
77	PWY.7221	0.0000506	2.20E-05	2.26	0.0238	0.639	0.1064
78	PWY.5971	0.0000434	1.90E-05	2.26	0.0238	0.629	0.1064
79	PWY4FS.7	0.0000559	2.50E-05	2.26	0.0239	0.643	0.1064
80	PWY4FS.8	0.0000559	2.50E-05	2.26	0.0239	0.643	0.1064
81	NONOXIPENT.PWY	0.000041	1.80E-05	2.26	0.0241	0.639	0.1064
82	COBALSYN.PWY	0.0000775	3.40E-05	2.25	0.0242	0.623	0.1064
83	GLYCOLYSIS	0.0000523	2.30E-05	2.25	0.0244	0.635	0.1064
84	PHOSLIPSYN.PWY	0.0000533	2.40E-05	2.25	0.0244	0.643	0.1064
85	FASYN.INITIAL.PWY	0.0000563	2.50E-05	2.25	0.0245	0.642	0.1064
86	PWY.2221	0.0000903	4.00E-05	2.25	0.0246	0.628	0.1064
87	PWY.6467	0.00015712	7.00E-05	2.25	0.0248	0.616	0.1064
88	VALSYN.PWY	0.0000488	2.20E-05	2.24	0.0249	0.63	0.1064
89	PWY.7790	0.0000475	2.10E-05	2.24	0.0249	0.63	0.1064
90	PWY.7761	0.0000728	3.30E-05	2.24	0.0249	0.623	0.1064
91	BRANCHED.CHAIN.AA.SYN.PWY	0.0000506	2.30E-05	2.24	0.0249	0.625	0.1064
92	PWY.6282	0.0000444	2.00E-05	2.24	0.0249	0.627	0.1064
93	COA.PWY	0.0000577	2.60E-05	2.24	0.025	0.642	0.1064
94	PWY.5667	0.0000492	2.20E-05	2.24	0.0252	0.639	0.1064
95	PWY0.1319	0.0000492	2.20E-05	2.24	0.0252	0.639	0.1064
96	PWY.5103	0.000053	2.40E-05	2.24	0.0254	0.627	0.1064
97	PWY.5189	0.00018082	8.10E-05	2.23	0.0254	0.643	0.1064
98	PWY.7791	0.0000475	2.10E-05	2.23	0.0255	0.631	0.1064
99	PWY.5686	0.0000475	2.10E-05	2.23	0.0255	0.631	0.1064
100	PWY.7664	0.0000445	2.00E-05	2.23	0.0255	0.627	0.1064
101	PPGPPMET.PWY	0.000091	4.10E-05	2.23	0.0257	0.64	0.1064
102	PWY.3001	0.0000507	2.30E-05	2.23	0.0258	0.626	0.1064
103	PWY.5101	0.0000992	4.50E-05	2.23	0.0259	0.621	0.1064
104	PWY.7220	0.0000477	2.10E-05	2.23	0.026	0.637	0.1064
105	PWY.7222	0.0000477	2.10E-05	2.23	0.026	0.637	0.1064
106	ILEUSYN.PWY	0.0000485	2.20E-05	2.22	0.0262	0.629	0.1064
107	PWY.6823	0.00013462	6.10E-05	2.22	0.0262	0.63	0.1064
108	PWY.6607	0.0001535	6.90E-05	2.22	0.0263	0.642	0.1064
109	PWY.5973	0.0000487	2.20E-05	2.22	0.0266	0.627	0.1064
110	P441.PWY	0.000077	3.50E-05	2.22	0.0267	0.639	0.1064
111	PWY.5659	0.0000635	2.90E-05	2.21	0.0269	0.632	0.1064
112	PWY.6353	0.0000917	4.20E-05	2.21	0.027	0.657	0.1064
113	PYRIDOXSYN.PWY	0.0002344	1.10E-04	2.21	0.0271	0.647	0.1064
114	GLCMANNANAUT.PWY	0.00011567	5.20E-05	2.21	0.0272	0.642	0.1064
115	DAPLYSINESYN.PWY	0.0000567	2.60E-05	2.21	0.0272	0.63	0.1064
116	THRESYN.PWY	0.0000499	2.30E-05	2.21	0.0273	0.631	0.1064
117	PENTOSE.P.PWY	0.0000837	3.80E-05	2.2	0.028	0.644	0.1064
118	PWY0.862	0.0000458	2.10E-05	2.2	0.028	0.624	0.1064
119	HISTSYN.PWY	0.0000639	2.90E-05	2.2	0.0281	0.609	0.1064
120	PWY0.845	0.00018277	8.30E-05	2.19	0.0282	0.656	0.1064
121	PWY.7210	0.00030032	1.40E-04	2.19	0.0282	0.645	0.1064
122	PWY.7198	0.00033999	1.60E-04	2.19	0.0284	0.647	0.1064
123	GLYCOCAT.PWY	0.0000414	1.90E-05	2.19	0.0285	0.627	0.1064
124	PWY.5384	0.0000472	2.20E-05	2.19	0.0286	0.632	0.1064
125	PWY.7238	0.0000427	2.00E-05	2.19	0.0287	0.626	0.1064
126	PWY.6163	0.0000495	2.30E-05	2.18	0.0289	0.626	0.1064
127	PWY.1269	0.0001405	6.40E-05	2.18	0.0291	0.612	0.1064
128	PWY.6595	0.00015107	6.90E-05	2.18	0.0293	0.641	0.1064
129	PWY.7115	0.0000807	3.70E-05	2.18	0.0293	0.63	0.1064
130	SALVADEHYPOX.PWY	0.00011514	5.30E-05	2.18	0.0295	0.654	0.1064
131	POLYISOPRENSYN.PWY	0.0000691	3.20E-05	2.18	0.0295	0.636	0.1064
132	PWY.5188	0.00015781	7.30E-05	2.17	0.0301	0.646	0.1064
133	FOLSYN.PWY	0.0000608	2.80E-05	2.17	0.0302	0.644	0.1064
134	PWY.6901	0.0000771	3.60E-05	2.17	0.0302	0.627	0.1064
135	PWY.5484	0.0000543	2.50E-05	2.16	0.0305	0.629	0.1064
136	PWY.7345	0.0000556	2.60E-05	2.16	0.0306	0.634	0.1064
137	RHAMCAT.PWY	0.00012962	6.00E-05	2.16	0.0307	0.609	0.1064
138	PWY.6630	0.00005	2.30E-05	2.16	0.031	0.623	0.1064
139	ARO.PWY	0.0000505	2.30E-05	2.16	0.0311	0.623	0.1064
140	DTDPRHAMSYN.PWY	0.0000474	2.20E-05	2.16	0.0311	0.626	0.1064
141	PWY.5695	0.0000465	2.20E-05	2.15	0.0312	0.637	0.1064
142	PWY66.389	0.0000939	4.40E-05	2.15	0.0316	0.633	0.1064
143	PWY.6628	0.0000494	2.30E-05	2.15	0.0318	0.621	0.1064
144	GLYCOLYSIS.E.D	0.000077	3.60E-05	2.14	0.0324	0.619	0.1064
145	P163.PWY	0.00095552	4.50E-04	2.14	0.0326	0.636	0.1064
146	PWY.5154	0.0000931	4.40E-05	2.14	0.0326	0.626	0.1064
147	COMPLETE.ARO.PWY	0.0000474	2.20E-05	2.14	0.0326	0.628	0.1064
148	PWY.7328	0.0000587	2.80E-05	2.14	0.0327	0.633	0.1064
149	ANAEROFRUCAT.PWY	0.0000541	2.50E-05	2.13	0.0332	0.623	0.1064
150	PWY.7229	0.0000665	3.10E-05	2.12	0.0339	0.663	0.1064
151	PWY.6629	0.0000515	2.40E-05	2.12	0.0339	0.63	0.1064
152	PWY.8004	0.0000956	4.50E-05	2.12	0.034	0.647	0.1064
153	PANTOSYN.PWY	0.0000732	3.50E-05	2.12	0.0342	0.616	0.1064
154	PWY490.3	0.0004239	2.00E-04	2.12	0.0343	0.634	0.1064
155	PWY.7883	0.00026281	1.20E-04	2.12	0.0344	0.659	0.1064
156	PWY0.1298	0.0000693	3.30E-05	2.11	0.0345	0.629	0.1064
157	PWY.6731	0.0000569	2.70E-05	2.11	0.0346	0.621	0.1064
158	PWY0.1061	0.0000591	2.80E-05	2.11	0.0348	0.631	0.1064
159	PWY.6383	0.00141767	6.70E-04	2.11	0.0352	0.639	0.1064
160	PWY.5505	0.0000456	2.20E-05	2.1	0.0353	0.609	0.1064
161	PWY0.1586	0.0000186	8.90E-06	2.1	0.0355	0.631	0.1064
162	PWY.841	0.0000681	3.20E-05	2.1	0.0355	0.659	0.1064
163	PWY.6609	0.0000456	2.20E-05	2.1	0.0356	0.627	0.1064
164	TRPSYN.PWY	0.0000522	2.50E-05	2.1	0.0356	0.623	0.1064
165	PWY.6612	0.000063	3.00E-05	2.1	0.0358	0.639	0.1064
166	ARGININE.SYN4.PWY	0.0000849	4.00E-05	2.1	0.0358	0.639	0.1064
167	PWY.6147	0.0000706	3.40E-05	2.1	0.0359	0.624	0.1064
168	PWY.7315	0.00010954	5.20E-05	2.1	0.036	0.629	0.1064
169	PWY0.162	0.0000716	3.40E-05	2.1	0.0361	0.653	0.1064
170	PWY.7111	0.0000469	2.20E-05	2.09	0.0362	0.627	0.1064
171	PWY.6151	0.0000586	2.80E-05	2.09	0.0362	0.621	0.1064
172	PANTO.PWY	0.0000781	3.70E-05	2.09	0.0363	0.608	0.1064
173	OANTIGEN.PWY	0.0000613	2.90E-05	2.09	0.0369	0.616	0.1064
174	PWY.7357	0.000039	1.90E-05	2.08	0.0371	0.614	0.1064
175	PWY.7456	0.00010323	5.00E-05	2.08	0.0372	0.599	0.1064
176	PWY.7400	0.0000585	2.80E-05	2.08	0.0373	0.609	0.1064
177	PWY.7185	0.00034713	1.70E-04	2.08	0.0374	0.644	0.1064
178	ARGSYN.PWY	0.0000583	2.80E-05	2.08	0.0375	0.609	0.1064
179	PWY.7187	0.0000858	4.20E-05	2.07	0.0388	0.657	0.1095
180	ARGSYNBSUB.PWY	0.000057	2.80E-05	2.06	0.0396	0.602	0.111
181	PWY.7377	0.00012776	6.20E-05	2.05	0.0406	0.629	0.1133
182	PWY.7992	0.00126402	6.20E-04	2.04	0.0413	0.619	0.1145
183	PWY.6606	0.00010505	5.20E-05	2.04	0.0417	0.629	0.115
184	PWY.6126	0.0000746	3.70E-05	2.03	0.0422	0.655	0.1157
185	PWY.7371	0.00302919	1.50E-03	2.02	0.0436	0.618	0.1187
186	UDPNAGSYN.PWY	0.0000665	3.30E-05	2.02	0.0437	0.612	0.1187
187	GLUTORN.PWY	0.0000604	3.00E-05	2.01	0.0441	0.605	0.1191
188	PWY.821	0.00062009	3.10E-04	2.01	0.0444	0.64	0.1193
189	PWY.6125	0.0000712	3.60E-05	2	0.0452	0.656	0.1204
190	PWY0.166	0.0000821	4.10E-05	2	0.0453	0.658	0.1204
191	P161.PWY	0.0000595	3.00E-05	1.99	0.0467	0.638	0.1229
192	PWY0.1477	0.0000595	3.00E-05	1.99	0.0467	0.638	0.1229
193	PWY.6895	0.00011069	5.60E-05	1.98	0.0474	0.613	0.1234
194	RIBOSYN2.PWY	0.0000652	3.30E-05	1.98	0.0476	0.614	0.1234
195	PWY.5392	0.00250174	1.30E-03	1.98	0.0476	0.62	0.1234
